# Supplementary material for: Cryoballoon Pulmonary Vein Isolation in Obese Patients with Atrial Fibrillation Compared to Non-Obese Counterparts: A Meta-Analysis
Source: Biomedicines. 2025 Jan 25;13(2):298. doi: 10.3390/biomedicines13020298 (PMC11852532; doi:10.3390/biomedicines13020298)
Supplement: Supplementary file 1 [file biomedicines-13-00298-s001.zip]

Archive with 1 entries (1 files):
- biomedicines-3419296-supplementary.pdf
